# Supplementary material for: The Novel Effector Ue943 Is Essential for Host Plant Colonization by Ustilago esculenta
Source: J Fungi (Basel). 2023 May 19;9(5):593. doi: 10.3390/jof9050593 (PMC10219421; doi:10.3390/jof9050593)
Supplement: Supplementary file 1 [file jof-09-00593-s001.zip]

Archive with 12 entries (12 files):
- Suppment data/Figure S1.docx
- Suppment data/Figure S2.tif
- Suppment data/Figure S3.docx
- Suppment data/Figure S4.docx
- Suppment data/Figure S5.docx
- Suppment data/Figure S6.docx
- Suppment data/Figure S7.docx
- Suppment data/Table S1.xlsx
- Suppment data/Table S2.xlsx
- Suppment data/Table S3.xlsx
- Suppment data/Table S4.xlsx
- Suppment data/Table S5.xlsx
