# Supplementary material for: The Novel Effector Ue943 Is Essential for Host Plant Colonization by Ustilago esculenta
Source: J Fungi (Basel). 2023 May 19;9(5):593. doi: 10.3390/jof9050593 (PMC10219421; doi:10.3390/jof9050593)
Supplement: Supplementary file 1 [file jof-09-00593-s001.zip › Suppment data/Table S1.xlsx]

## Sheet: Sheet1
Table S1.Strains used in this study.
Strain name	Brief description	Resistence	Reference
Ue_T14	Wild type strain of UeT14	/	Zhang,Yafen
Ue_T55	Wild type strain of UeT55	/	Zhang,Yafen
Ue_T14△Ue943	Ue943 deletion in UeT14	Hygromycin B	This study
Ue_T55△Ue943	Ue943 deletion in UeT55	Hygromycin B	This study
Ue_T14△Ueg943-Ue943	Ue943 overexpression in Ue943 deletion strain Ue_T14△Ue943	Hygromycin B and carboxin	This study
Ue_T55△Ue943-Ue943	Ue943 overexpression in Ue943 deletion strain Ue_T55△Ue943	Hygromycin B and carboxin	This study
Ue_T14△Ue943-Ue943:GFP	Ue943 included GFP overexpression in Ue943 deletion strain Ue_T14△Ue943	Hygromycin B and carboxin	This study
Ue_T55△Ue943-Ue943:GFP	Ue943 included GFP overexpression in Ue943 deletion strain Ue_T55△Ue943	Hygromycin B and carboxin	This study
WT	UeT14 and UeT55 cross	/
ΔUe943	UeT14ΔUe943 and UeT55ΔUe943 cross	Hygromycin B	This study
ΔUe943-Ue943	Ue_T14△Ue943-Ue943 and Ue_T55△Ue943-Ue943 cross	Hygromycin B and carboxin	This study
ΔUe943-Ue943:GFP	Ue_T14△Ue943-Ue943:GFP and Ue_T55△Ue943-Ue943:GFP cross	Hygromycin B and carboxin	This study
