# Supplementary material for: The Novel Effector Ue943 Is Essential for Host Plant Colonization by Ustilago esculenta
Source: J Fungi (Basel). 2023 May 19;9(5):593. doi: 10.3390/jof9050593 (PMC10219421; doi:10.3390/jof9050593)
Supplement: Supplementary file 1 [file jof-09-00593-s001.zip › Suppment data/Table S2.xlsx]

## Sheet: Sheet1
Table S2.Primers used in this study.
Primer	Sequence (5’→ 3')	Purpose
Ue943-cF	GGCATCCTCCTTGGGGCAATGG	Clone
Ue943-cR	ATGAAGTTCGCCTTCGGTACCCTTGTCTG
Ue943-UF1	ACTTTACGGGAGCGGGGTACCCACTACTACGATCATTGCTTCAAGC	Delection mutant construction
Ue943-UR1	TCTAGAGGATCCCCGGGTACCCCGCTCCCGTAAAGTCACAA
Ue943-DF1	ACCTGCAGGCATGCAAGCTTCTTTCGGCGTTTTGGGACA
Ue943-DR1	AGGGTGGAAGGGATTGAAGCTTGGCGTAATCATGGTCATA
Hyg3	GGATGCCTCCGCTCGAAGTA
Hyg4	CGTTGCAAGACCTGCCTGAA
HSP-Ue943-F	CACAGCAACAGCCTTAGAATCGTCATCCATGAAGTTCGCCTTCGGTACCC	Ue943 overexpression Vector construction
HSP-Ue943-R	AACAGCTCCTCGCCCTTGCTCACCATGGGGGCATCCTCCTTGGGGCAAT
HSP-Ue943-F-GFP	GCAACAGCCTTAGAATCGTCATCCATGAAGTTCGCCTTCGG
HSP-Ue943-R-GFP	CTCCTCGCCCTTGCTCACCATGGCTCAGGCATCCTCCTTGGGGCAAT
Ue943-QF	TGCAAGTGGAGGAGCTACAAC	q-PCR
Ue943-QR	GCTTGGACCCAGTAGCTGTCGTGCTCATC
Zlactin1-QF	GACGGTGAGGATATCAAGCC
Zlactin1-QR	GCGAGGGCAACCGACAATAC
β-actin-QF	CAATGGTTCGGGAATGTGC
β-actin-QR	GGGATACTTGAGCGTGAGA
