# Supplementary material for: The Novel Effector Ue943 Is Essential for Host Plant Colonization by Ustilago esculenta
Source: J Fungi (Basel). 2023 May 19;9(5):593. doi: 10.3390/jof9050593 (PMC10219421; doi:10.3390/jof9050593)
Supplement: Supplementary file 1 [file jof-09-00593-s001.zip › Suppment data/Table S3.xlsx]

## Sheet: Sheet1
Table S3. The quality evaluation for transcriptome sequencing data.
sample	library	raw_reads	raw_bases	clean_reads	clean_bases	error_rate	Q20	Q30	GC_pct
WT_1d_1	FRAS220184218-2r	61268076	9.19G	61197108	9.18G	0.02	98.07	94.5	55.68
WT_1d_2	FRAS220184219-2r	59301842	8.9G	54626130	8.19G	0.02	98.09	94.64	54.9
WT_1d_3	FRAS220184220-2r	61457642	9.22G	56694348	8.5G	0.03	97.89	94.23	55.88
Ue943_1d_1	FRAS220184221-2r	62571148	9.39G	57723072	8.66G	0.02	97.96	94.35	55.76
Ue943_1d_2	FRAS220184222-2r	60191018	9.03G	56129216	8.42G	0.02	98.04	94.53	55.43
Ue943_1d_3	FRAS220184223-2r	56736690	8.51G	53422146	8.01G	0.02	98.06	94.51	54.83
WT_3d_1	FRAS220184227-2r	61465766	9.22G	57478346	8.62G	0.02	98.07	94.49	54.45
WT_3d_2	FRAS220184228-2r	74062258	11.11G	68121486	10.22G	0.02	98.04	94.46	55.81
WT_3d_3	FRAS220184229-2r	53608292	8.04G	53559944	8.03G	0.02	98.1	94.51	54.81
Ue943_3d_1	FRAS220184230-2r	58312630	8.75G	58198066	8.73G	0.03	97.91	94.26	56.59
Ue943_3d_2	FRAS220184231-2r	66586350	9.99G	60341158	9.05G	0.02	98.11	94.61	54.42
Ue943_3d_3	FRAS220184232-2r	62497028	9.37G	56749298	8.51G	0.02	98.17	94.81	54.77
WT_5d_1	FRAS220184236-2r	63975722	9.6G	61545124	9.23G	0.02	98.09	94.53	54.5
WT_5d_2	FRAS220184237-2r	56905340	8.54G	55404576	8.31G	0.02	97.98	94.26	54.08
WT_5d_3	FRAS220184238-2r	62715126	9.41G	61255642	9.19G	0.02	98.03	94.36	53.07
Ue943_5d_1	FRAS220184239-2r	59101562	8.87G	57999934	8.7G	0.03	97.88	94.01	52.81
Ue943_5d_2	FRAS220184240-2r	62391010	9.36G	61702060	9.26G	0.03	97.95	94.09	52.64
Ue943_5d_3	FRAS220184241-2r	59610782	8.94G	57098094	8.56G	0.03	97.97	94.18	52.2
