# Supplementary material for: The Novel Effector Ue943 Is Essential for Host Plant Colonization by Ustilago esculenta
Source: J Fungi (Basel). 2023 May 19;9(5):593. doi: 10.3390/jof9050593 (PMC10219421; doi:10.3390/jof9050593)
Supplement: Supplementary file 1 [file jof-09-00593-s001.zip › Suppment data/Table S4.xlsx]

## Sheet: 3719Y15T013-Alignment-Descripti
Table S4.The analysis of Ue943 orthologs in smut fungi.
Scientific Name	Query Cover	E value	Per. ident	Accession		Signal peptide	Probability	Description
Ustilago maydis 521	0.96	1e-102	64.17	XP_011387768.1		MKFEFGALVCVAAALMPAAQA	0.9286	uncharacterized protein UMAG_01820 [Ustilago maydis 521]
Ustilago sp. UG-2017b	0.96	2e-102	60	SPC67094.1		MKFAFASLLVVSAALLPAAQA	0.99862	uncharacterized protein UHOD_02700 [Ustilago sp. UG-2017b]
Ustilago sp. UG-2017a	0.96	5e-101	59.6	SOV04683.1		MKFAFASLLVVSAALLPAAQA	0.99864	uncharacterized protein UDID_02700 [Ustilago sp. UG-2017a]
Sporisorium graminicola	0.96	2e-99	63.64	XP_029739208.1		MKFAFGTLVCLAAALIPAAQA	0.9983	hypothetical protein EX895_003900 [Sporisorium graminicola]
Kalmanozyma brasiliensis GHG001	0.96	8e-99	62.5	XP_016292757.1		/	0.0001	hypothetical protein PSEUBRA_SCAF2g02848 [Kalmanozyma brasiliensis GHG001]
Sporisorium scitamineum	0.96	1e-96	64.02	QJS39921.1		MKFAFGSLVCLAAALIPAAQA	0.99714	putative effector protein 15 [Sporisorium scitamineum]
Ustilago tritici	0.96	2e-96	55.69	KAJ1029484.1		/	0.001	hypothetical protein NDA13_002731 [Ustilago tritici]
Sporisorium scitamineum	0.96	3e-96	64.02	CDS01936.1		MKFAFGSLVCLAAALIPAAQA	0.99718	hypothetical protein [Sporisorium scitamineum]
Ustilago nuda	0.96	9e-92	61.54	KAJ1027229.1		MKFAFASLLVVAAALLPAAQA	0.99863	hypothetical protein NDA18_003240 [Ustilago nuda]
Ustilago hordei	0.96	7e-91	60.73	XP_041411309.1		MKFAFASLLVVAAALLPAAQA	0.99865	uncharacterized protein UHO2_02587 [Ustilago hordei]
Sporisorium reilianum SRZ2	0.96	1e-89	58.23	CBQ72040.1		MKFAFGTLVCLAAALIPAAQA	0.99802	conserved hypothetical protein [Sporisorium reilianum SRZ2]
Ustilago bromivora	0.96	2e-89	60	SAM81028.1		MKFAFASLLVVAAALLPAAQA	0.99892	uncharacterized protein UBRO_02700 [Ustilago bromivora]
Pseudozyma hubeiensis SY62	0.96	3e-87	61.16	XP_012189719.1		/	0.0001	hypothetical protein PHSY_003712 [Pseudozyma hubeiensis SY62]
Ustilago loliicola	0.96	8e-86	56.32	KAJ1028524.1		MKFAFASLLVVASALLPAAQA	0.99849	hypothetical protein NDA16_001690 [Ustilago loliicola]
Sporisorium reilianum f. sp. reilianum	0.96	9e-86	54.79	SJX61913.1		MKFALGTLVCLAAALIPAAQA	0.99595	uncharacterized protein SRS1_12897 [Sporisorium reilianum f. sp. reilianum]
Melanopsichium pennsylvanicum 4	0.95	1e-76	59.66	CDI52688.1		MKFAFASLVCLAAALLPAAQA	0.9159	hypothetical protein BN887_04620 [Melanopsichium pennsylvanicum 4]
Ustilago trichophora	0.95	5e-102	64.96	SPO22016.1		MKFGALVCVAAALLPAALA	0.99738	uncharacterized protein UTRI_02011_B [Ustilago trichophora]
Ustilago trichophora	0.94	5e-98	63.36	SPO23333.1		MKFGALVCVAAALLPAALA	0.99261	uncharacterized protein UTRI_02011 [Ustilago trichophora]
Testicularia cyperi	0.89	1e-44	39.53	PWZ00449.1		MKLSLGLCVAAALALATLPSTEA	0.99747	hypothetical protein BCV70DRAFT_199726 [Testicularia cyperi]
Ustilago hordei	0.88	1e-87	59.21	UTT93967.1		MPPLLVVAAALLPAAQA	0.98744	hypothetical protein NDA17_006905 [Ustilago hordei]
Moesziomyces aphidis	0.88	2e-68	49.58	ETS63035.1		/	0.0001	hypothetical protein PaG_02809 [Moesziomyces aphidis]
Moesziomyces antarcticus	0.87	3e-70	49.79	SPO44264.1		MKFAFAALVVAAAALLPAAEA	0.99636	uncharacterized protein PSANT_01949 [Moesziomyces antarcticus]
Moesziomyces antarcticus	0.87	4e-70	49.79	XP_014658320.1		/	0.00141	conserved hypothetical protein [Moesziomyces antarcticus]
Moesziomyces antarcticus T-34	0.87	3e-69	50.64	GAC76782.1		/	0.0011	hypothetical protein PANT_22d00188 [Moesziomyces antarcticus T-34]
Cichorium endivia	0.87	1e-66	49.79	KAI3480796.1		/	0.0011	hypothetical protein L1887_57063 [Cichorium endivia]
Ustilago nuda	0.63	2e-54	62.96	KAJ1027230.1		MKFAFASLLVVAAALLPAAQA	0.99863	hypothetical protein NDA18_003240 [Ustilago nuda]
