# Supplementary material for: The Novel Effector Ue943 Is Essential for Host Plant Colonization by Ustilago esculenta
Source: J Fungi (Basel). 2023 May 19;9(5):593. doi: 10.3390/jof9050593 (PMC10219421; doi:10.3390/jof9050593)
Supplement: Supplementary file 1 [file jof-09-00593-s001.zip › Suppment data/Table S5.xlsx]

## Sheet: Sheet1
Table S5. The hormone signal transduction genes expression in response to U.esculenta infection.
gene_id	WT_1 d	WT_3 d	WT_5 d	△Ue943_1 d	△Ue943_3 d	△Ue943_5 d	description
Zlat_10018378	2.33333	143.667	412.667	25.3333	29.3333	536.667	Cutin, suberin, and wax biosynthesis
Zlat_10034978	34.6667	256.667	26	189.667	47.6667	0	Cutin, suberin, and wax biosynthesis
Zlat_10031241	1592.67	384	208.333	604.667	930.667	47.6667	Cutin, suberin, and wax biosynthesis
Zlat_10001344	169.667	161	112	29.6667	226.667	25.6667	Cutin, suberin, and wax biosynthesis
Zlat_10024258	763	207.667	1587.33	427.667	11.6667	1.66667	Cutin, suberin, and wax biosynthesis
Zlat_10017388	694	1843	983	651.333	476.333	1640	Cutin, suberin, and wax biosynthesis
Zlat_10024187	1005.33	675.333	1854.67	1083.33	56.6667	104.667	Cutin, suberin, and wax biosynthesis
novel.1317	184.333	158.667	192.333	114.333	229	260.667	Cutin, suberin, and wax biosynthesis
Zlat_10025081	137.333	331.333	169.333	137	99.6667	224.333	Cutin, suberin, and wax biosynthesis
Zlat_10048116	136	302.333	211	84	97	363.667	Cutin, suberin, and wax biosynthesis
Zlat_10019126	16290	2503	2126.67	10727.7	2540	4396.67	Cutin, suberin, and wax biosynthesis
Zlat_10017423	718.667	1561.33	3000	1575.33	5442	295.667	Cutin, suberin, and wax biosynthesis
Zlat_10048912	1518	1895.67	1686.33	1976	2469	629.667	Cutin, suberin, and wax biosynthesis
Zlat_10019985	3048.67	2257.33	1767.67	2370	2149	2484.67	Cutin, suberin, and wax biosynthesis
Zlat_10038595	559.667	1485.33	1553.67	908	1732.67	722	Cutin, suberin, and wax biosynthesis
Zlat_10033307	2082.67	1364.33	981	2033.67	1540.33	1367.33	Cutin, suberin, and wax biosynthesis
Zlat_10023720	512	1375	943.667	664.333	879	190.667	Cutin, suberin, and wax biosynthesis
Zlat_10009945	817.333	535.667	1026.33	566.333	695.333	230.333	Cutin, suberin, and wax biosynthesis
Zlat_10020024	741.333	564.667	1415.33	755.667	436.333	443	Cutin, suberin, and wax biosynthesis
Zlat_10036942	953	635	452.333	596.667	771.667	947.667	Cutin, suberin, and wax biosynthesis
Zlat_10018687	455.667	193	1863.67	362	42.3333	8.33333	Cutin, suberin, and wax biosynthesis
Zlat_10000274	194	469	545	312	692	66	Cutin, suberin, and wax biosynthesis
Zlat_10038199	489.667	467	460.667	291.333	571.667	770.667	Cutin, suberin, and wax biosynthesis
novel.1736	352.667	337	328.333	444.667	402.667	132	Cutin, suberin, and wax biosynthesis
Zlat_10022970	254.667	347.667	703.333	302.667	298	123	Cutin, suberin, and wax biosynthesis
Zlat_10017620	358.333	328.667	407.667	368.333	410.667	732.667	Cutin, suberin, and wax biosynthesis
Zlat_10046224	276.667	265.667	258.333	366	377.333	113.333	Cutin, suberin, and wax biosynthesis
Zlat_10037574	376.333	300	605.333	261.667	299.667	280	Cutin, suberin, and wax biosynthesis
Zlat_10040484	221	310.333	274	351.333	94.3333	1	Cutin, suberin, and wax biosynthesis
Zlat_10032502	297.333	233.333	397.667	265	236	209	Cutin, suberin, and wax biosynthesis
Zlat_10042782	124.667	254	226.667	146	239	110.667	Cutin, suberin, and wax biosynthesis
Zlat_10005805	177	128.333	234.333	175	129	103	Cutin, suberin, and wax biosynthesis
Zlat_10025266	134.333	151.333	117	153.333	120.333	217	Cutin, suberin, and wax biosynthesis
Zlat_10004133	11447.3	8329.67	5239.67	10377	8700.67	8848.67	Glutathione metabolism
Zlat_10017745	5130	4245.33	2977.33	6781.67	4787	5409.33	Glutathione metabolism
Zlat_10045114	1529.33	2685.67	2482.33	4776	3451.33	3034.33	Glutathione metabolism
Zlat_10018917	298	1009.33	2010.67	2698.67	2487.67	1514.67	Glutathione metabolism
Zlat_10033753	1702	1297.33	1197.33	1350.33	1575.67	1384	Glutathione metabolism
Zlat_10034432	374.333	1089	378.333	4723	954.333	404	Glutathione metabolism
Zlat_10045124	488	1138.33	323.667	863	1089.33	1047	Glutathione metabolism
Zlat_10045117	388.667	568.333	253.333	2280.33	430.667	360.667	Glutathione metabolism
Zlat_10007419	610	480	171.667	2094	284.333	601.667	Glutathione metabolism
Zlat_10020455	240.667	645.667	396	643.333	350	479.333	Glutathione metabolism
Zlat_10018924	303.333	393	285	420.667	476.333	334.667	Glutathione metabolism
Zlat_10040244	30	234.333	71.3333	706	136.667	142.333	Glutathione metabolism
Zlat_10018908	219.667	217.333	139	838	118.333	45	Glutathione metabolism
Zlat_10045115	162.333	104	80.6667	330	122.333	99.6667	Glutathione metabolism
Zlat_10020454	80.6667	153	121	251	107.667	159	Glutathione metabolism
Zlat_10030315	170.333	80.6667	108.333	360.333	87.6667	99	Glutathione metabolism
Zlat_10045123	68.3333	56.3333	45.6667	114.333	63.3333	88	Glutathione metabolism
Zlat_10024913	213.333	195	221.667	160	184.333	298	Glutathione metabolism
Zlat_10037781	200	233	191.667	91.6667	284	207.667	Glutathione metabolism
Zlat_10000534	198.667	136.333	161.667	76.6667	124.667	212.333	Glutathione metabolism
Zlat_10017528	184.667	38	348	67	29.6667	9	Glutathione metabolism
Zlat_10047665	5390.33	1250.33	1489.67	2092	2846.33	2668.33	Glutathione metabolism
Zlat_10005314	149.667	135.667	172.333	145.667	246.333	209	Glutathione metabolism
novel.1317	184.333	158.667	192.333	114.333	229	260.667	Glutathione metabolism
Zlat_10009074	1749	1485.33	6037.67	2308	1055.67	893.333	Glutathione metabolism
Zlat_10036546	1498.67	1328	1360.33	1056	1391.67	2400.67	Glutathione metabolism
Zlat_10012920	845.333	1161.67	1145	718	1077.67	1812.67	Glutathione metabolism
Zlat_10030268	522.667	208	2957.33	1005	45.3333	2	Glutathione metabolism
Zlat_10023079	749.333	1132.33	933.333	1043	852	498	Glutathione metabolism
Zlat_10045124	488	1138.33	323.667	863	1089.33	1047	Glutathione metabolism
Zlat_10020833	592.667	619.667	505	432.667	772	1012	Glutathione metabolism
Zlat_10025509	510.667	549	601.333	385.667	616.667	1042.33	Glutathione metabolism
Zlat_10007419	610	480	171.667	2094	284.333	601.667	Glutathione metabolism
Zlat_10023697	564.333	697	613.333	497.333	687.667	887	Glutathione metabolism
Zlat_10030267	430	39	1993.67	460.667	17	0	Glutathione metabolism
Zlat_10045181	254.667	219.333	1397	576.667	50.6667	20.3333	Glutathione metabolism
Zlat_10030269	206.667	32.6667	2129.33	262.667	20.3333	19	Glutathione metabolism
Zlat_10030270	226.667	226	256	211.667	265.667	101.333	Glutathione metabolism
Zlat_10007320	143.667	273	309.667	132	322.667	514	Glutathione metabolism
Zlat_10018908	219.667	217.333	139	838	118.333	45	Glutathione metabolism
Zlat_10017528	184.667	38	348	67	29.6667	9	Glutathione metabolism
Zlat_10029187	84.6667	51	262.667	156.667	16.6667	9	Glutathione metabolism
Zlat_10007187	55.3333	93.6667	239	164.333	56.6667	10.6667	Glutathione metabolism
Zlat_10011562	65.3333	33.6667	487.333	78	10.6667	6.33333	Glutathione metabolism
Zlat_10029353	1847.33	3262.33	2873.67	2830	3762.33	1847.67	Fatty acid biosynthesis and metabolism
Zlat_10029636	587.667	678.667	2057.33	109.667	768	402	Fatty acid biosynthesis and metabolism
Zlat_10018082	37.6667	37.3333	10	148	36.3333	12.6667	Fatty acid biosynthesis and metabolism
Zlat_10009197	1.33333	18	77.6667	10.3333	74	38.3333	Fatty acid biosynthesis and metabolism
Zlat_10049035	248.667	273.667	741.667	189.333	121	248	Fatty acid biosynthesis and metabolism
Zlat_10012294	38038.7	41161	50762	33511	31671.3	15062.7	Fatty acid biosynthesis and metabolism
Zlat_10036326	9014	7650.67	16813.7	6060.33	5092	4450.33	Fatty acid biosynthesis and metabolism
Zlat_10048543	9813.67	6449	13664.3	8005.67	5500	3657	Fatty acid biosynthesis and metabolism
Zlat_10030152	4253.67	4528.67	6835	3522	2340	1658.67	Fatty acid biosynthesis and metabolism
Zlat_10028698	4708.67	4631.67	5387.33	3110.67	3498.33	2468.33	Fatty acid biosynthesis and metabolism
Zlat_10011641	3595.67	3573.67	5489.33	2197.67	1427.67	918.667	Fatty acid biosynthesis and metabolism
Zlat_10048037	3538.67	2666.67	8083.67	1520.33	2982.67	2633.33	Fatty acid biosynthesis and metabolism
Zlat_10000462	2002.33	2945	5014	1418.33	1736.33	932	Fatty acid biosynthesis and metabolism
Zlat_10032532	1835.33	2454.67	3886	2358	1146.33	862	Fatty acid biosynthesis and metabolism
Zlat_10039172	2195.33	2398	3042	1844.67	1590	1323	Fatty acid biosynthesis and metabolism
Zlat_10038684	1410	1612.67	4150.33	1406	1167	1032	Fatty acid biosynthesis and metabolism
Zlat_10035850	1899.33	2349	2792.33	1649	973	683.667	Fatty acid biosynthesis and metabolism
Zlat_10011029	922.667	1721.67	2247	1464	943	636.667	Fatty acid biosynthesis and metabolism
Zlat_10042839	1332	759	3135.33	1179.33	623.667	392.667	Fatty acid biosynthesis and metabolism
Zlat_10017734	1189	738.333	535.333	1023	836.667	904.333	Fatty acid biosynthesis and metabolism
Zlat_10044506	646.667	630	1134.67	600	407.667	275.333	Fatty acid biosynthesis and metabolism
Zlat_10042624	796.333	726.667	949.333	574	636	405.667	Fatty acid biosynthesis and metabolism
Zlat_10017620	358.333	328.667	407.667	368.333	410.667	732.667	Fatty acid biosynthesis and metabolism
Zlat_10017006	334.333	348.333	390	406.667	291	84	Fatty acid biosynthesis and metabolism
Zlat_10026086	143.333	154.667	340.667	168	107	148.667	Fatty acid biosynthesis and metabolism
Zlat_10025266	134.333	151.333	117	153.333	120.333	217	Fatty acid biosynthesis and metabolism
Zlat_10030984	109.667	95.3333	252.333	86	52	37	Fatty acid biosynthesis and metabolism
Zlat_10015458	68.6667	86	161.333	98	85.3333	44.3333	Fatty acid biosynthesis and metabolism
Zlat_10012674	70	30	48	35	49.3333	11	Fatty acid biosynthesis and metabolism
Zlat_10044264	65	56	154.333	78.3333	62.6667	47.3333	Fatty acid biosynthesis and metabolism
Zlat_10001258	11328	13825.3	9594.33	8238.33	15013.7	16440.7	Ascorbate and aldarate metabolism
Zlat_10026515	3808.67	3776.33	9872.67	4719	2323.33	2949.67	Ascorbate and aldarate metabolism
Zlat_10009074	1749	1485.33	6037.67	2308	1055.67	893.333	Ascorbate and aldarate metabolism
Zlat_10033739	1677	1251	1685	973.333	2121	4201.67	Ascorbate and aldarate metabolism
Zlat_10041772	5552	2215.67	2676.67	1696	1496.67	959	Ascorbate and aldarate metabolism
Zlat_10012437	385	1019	915.667	1275.33	3093.33	16.6667	Ascorbate and aldarate metabolism
Zlat_10041699	2010	1542	1095.67	1403.33	1487.33	1578	Ascorbate and aldarate metabolism
Zlat_10000983	4658.33	718.333	549	806.667	769.667	924	Ascorbate and aldarate metabolism
Zlat_10012439	269	454.333	423.667	728.667	2528.33	7	Ascorbate and aldarate metabolism
Zlat_10012438	246.333	483.333	445	720	2061.33	5.33333	Ascorbate and aldarate metabolism
Zlat_10021693	667	794.667	693	531.667	789	1086	Ascorbate and aldarate metabolism
novel.1317	184.333	158.667	192.333	114.333	229	260.667	Ascorbate and aldarate metabolism
Zlat_10007187	55.3333	93.6667	239	164.333	56.6667	10.6667	Ascorbate and aldarate metabolism
Zlat_10004034	82.6667	96.3333	122.333	166.667	100.667	68	Ascorbate and aldarate metabolism
Zlat_10021694	79.3333	46	134	127	49	39	Ascorbate and aldarate metabolism
Zlat_10025623	86.6667	76	122	31.3333	35.3333	102.333	Ascorbate and aldarate metabolism
Zlat_10041610	49	59.3333	49.3333	44.3333	98.3333	10.6667	Ascorbate and aldarate metabolism
Zlat_10003459	85	42.6667	61.3333	36.6667	45	28.6667	Ascorbate and aldarate metabolism
Zlat_10046641	27.6667	127.667	29.6667	61.3333	70	138.667	Ascorbate and aldarate metabolism
